# Supplementary material for: Genome Sequences of Extended-Spectrum Beta-Lactamase-Producing Escherichia coli Recovered from Mid-Stream Urine Samples in Accra, Ghana
Source: Microorganisms. 2024 Jun 4;12(6):1139. doi: 10.3390/microorganisms12061139 (PMC11205560; doi:10.3390/microorganisms12061139)
Supplement: Supplementary file 1 [file microorganisms-12-01139-s001.zip]

Archive with 1 entries (1 files):
- microorganisms-3024571-supplementary.pdf
